# Supplementary material for: DNA Methyltransferase Inhibitor Zebularine Inhibits Human Hepatic Carcinoma Cells Proliferation and Induces Apoptosis
Source: PLoS One. 2013 Jan 8;8(1):e54036. doi: 10.1371/journal.pone.0054036 (PMC3540068; doi:10.1371/journal.pone.0054036)
Supplement: Table S1 — List of CGIs showing a significant change in DNA methylation level upon zebularine-treatment in HepG2 cells. (XLS) [file pone.0054036.s001.xls]

## Sheet: Sheet1
Table S1: List of CGIs showing a significant change in DNA methylation level upon zebularine-treatment in HepG2 cells.
CpG island name (hg19 coordinate)	p value	Adjust Pval	Delta beta	Mean beta (zebularine-treated)	Mean beta (controls)	CGI location relative to RefSeq gene
chr1:533219-534114	7.32492e-09	9.76376e-05	-0.214688	0.700984	0.915673	No gene within 50 kb
chr5:180875827-180878602	7.27013e-10	1.93814e-05	-0.196019	0.701501	0.89752	No gene within 50 kb
chr2:236506378-236506728	1.25466e-05	0.0176042	-0.136891	0.821675	0.958565	AGAP1 intron
chr22:18668396-18669133	1.13271e-07	0.00058968	-0.14108	0.669388	0.810468	USP18 downstream (10 kb)
chr22:21537575-21538849	1.32716e-07	0.00058968	-0.109757	0.699065	0.808822	No gene within 50 kb
CGIs whose adjusted p value is less than 0.05 and whose absolute value of delta beta is more than 0.1 are shown.
